# Supplementary material for: Circulating miR-23b-3p, miR-30e-3p, and miR-205-5p as Novel Predictive Biomarkers for Ramucirumab–Paclitaxel Therapy Outcomes in Advanced Gastric Cancer
Source: Int J Mol Sci. 2024 Dec 17;25(24):13498. doi: 10.3390/ijms252413498 (PMC11677161; doi:10.3390/ijms252413498)
Supplement: Supplementary file 1 [file ijms-25-13498-s001.zip › Table S1.xlsx]

## Sheet: Analisi miRPAth
KEGG pathway	p-value
TGF-beta signaling pathway	8.1586e-17
Glycosaminoglycan biosynthesis - chondroitin sulfate	7.17867e-15
mTOR signaling pathway	1.21912e-14
Focal adhesion	1.37861e-13
ErbB signaling pathway	1.14314e-12
Pathways in cancer	1.86877e-11
Wnt signaling pathway	7.40779e-11
PI3K-Akt signaling pathway	7.40779e-11
p53 signaling pathway	2.57334e-10
Ubiquitin mediated proteolysis	4.83343e-10
Small cell lung cancer	8.21059e-09
Chronic myeloid leukemia	1.31692e-08
Transcriptional misregulation in cancer	2.24478e-08
Prostate cancer	2.7293e-08
HIF-1 signaling pathway	4.28171e-08
MAPK signaling pathway	1.64265e-07
Long-term potentiation	2.2949e-07
Melanogenesis	2.76084e-06
Insulin signaling pathway	4.34824e-06
Pancreatic cancer	4.36528e-06
Colorectal cancer	4.91457e-06
Renal cell carcinoma	9.66055e-06
Melanoma	1.37865e-05
Apoptosis	1.53262e-05
RNA degradation	2.25616e-05
Prion diseases	3.99613e-05
Salivary secretion	4.11481e-05
Gap junction	6.70843e-05
ABC transporters	7.86534e-05
Adherens junction	0.000134802
Gastric acid secretion	0.00014044
Jak-STAT signaling pathway	0.000201686
Amoebiasis	0.000206305
Neurotrophin signaling pathway	0.000218932
RNA transport	0.000323698
mRNA surveillance pathway	0.000323698
Adipocytokine signaling pathway	0.000332205
Aldosterone-regulated sodium reabsorption	0.000407698
Non-small cell lung cancer	0.000407698
Glioma	0.000407698
N-Glycan biosynthesis	0.000554735
Endometrial cancer	0.000554735
Hepatitis B	0.000681903
T cell receptor signaling pathway	0.00111003
Glutamatergic synapse	0.00131454
Axon guidance	0.00185894
GnRH signaling pathway	0.00240461
HTLV-I infection	0.0040713
Pancreatic secretion	0.00475323
Basal cell carcinoma	0.00475323
Regulation of actin cytoskeleton	0.00501826
Acute myeloid leukemia	0.00887474
Tight junction	0.0098732
Arrhythmogenic right ventricular cardiomyopathy (ARVC)	0.0106838
Protein processing in endoplasmic reticulum	0.0106838
Dilated cardiomyopathy	0.0109293
Retrograde endocannabinoid signaling	0.0115132
Dopaminergic synapse	0.0145421
Amyotrophic lateral sclerosis (ALS)	0.0147955
Endocrine and other factor-regulated calcium reabsorption	0.0170261
Hypertrophic cardiomyopathy (HCM)	0.0194821
Chagas disease (American trypanosomiasis)	0.0199522
Bacterial invasion of epithelial cells	0.0244362
Type II diabetes mellitus	0.0257727
Fc gamma R-mediated phagocytosis	0.028712
Carbohydrate digestion and absorption	0.0334709
Influenza A	0.0334709
Fc epsilon RI signaling pathway	0.035266
Hedgehog signaling pathway	0.0367057
Endocytosis	0.0393854
Selenocompound metabolism	0.0403489
Glycosaminoglycan biosynthesis - keratan sulfate	0.0418318
Cell cycle	0.0468377
Protein digestion and absorption	0.0469822
NOD-like receptor signaling pathway	0.0481212
