# Supplementary material for: Circulating miR-23b-3p, miR-30e-3p, and miR-205-5p as Novel Predictive Biomarkers for Ramucirumab–Paclitaxel Therapy Outcomes in Advanced Gastric Cancer
Source: Int J Mol Sci. 2024 Dec 17;25(24):13498. doi: 10.3390/ijms252413498 (PMC11677161; doi:10.3390/ijms252413498)
Supplement: Supplementary file 1 [file ijms-25-13498-s001.zip › Table S2.xlsx]

## Sheet: Foglio1
		VEGFC	FLT4 (VEGFR3)	ANGPT2 (ANG-2)
	hsa-miR-26a-5p	RNAcentral, TarBase	miRabel, RNAcentral	miRabel, TarBase
	hsa-miR-26b-5p	-	miRabel, RNAcentral	miRabel, TarBase
	hsa-miR-19a-3p	-	-	miRabel, TargetScan, miRWalk, miRDB
	hsa-let-7g-5p	-	-	miRabel, miRWalk
	hsa-miR-154-5p	miRabel, TargetScan	-	-
	hsa-miR-23b-3p	miRabel, RNAcentral	miRabel, miRWalk	miRWalk, RNAcentral
	hsa-let-7d-5p	miRWalk, RNAcentral	-	miRWalk, miRabel,
	hsa-let-7c-5p	miRWalk, RNAcentral	-	miRabel, RNAcentral
	hsa-miR-193a-5p	miRWalk, miRabel, TargetScan	miRabel, miRWalk	miRWalk, miRabel, TargetScan
	hsa-miR-885-5p	-	-	miRWalk, RNAcentral
	hsa-miR-376c-3p	-	-	miRabel, RNAcentral
	hsa-miR-374a-5p	miRabel, TargetScan, RNAcentral, TarBase, miRDB	miRabel, RNAcentral	miRabel, TargetScan
	hsa-miR-30e-3p	miRWalk, miRabel, TargetScan	-	miRabel, TargetScan
